# Supplementary material for: Comparative Label-Based Proteomics of Venoms from Echis ocellatus, Naja nigricollis, and Bitis arietans
Source: Proteomes. 2025 Jul 2;13(3):31. doi: 10.3390/proteomes13030031 (PMC12286013; doi:10.3390/proteomes13030031)
Supplement: Supplementary file 1 [file proteomes-13-00031-s001.zip]

Archive with 1 entries (1 files):
- proteomes-3592036-supplementary.xlsx
